# Supplementary material for: Upper Airway Changes after Orthodontic Extraction Treatment in Adults: A Preliminary Study using Cone Beam Computed Tomography
Source: PLoS One. 2015 Nov 20;10(11):e0143233. doi: 10.1371/journal.pone.0143233 (PMC4654558; doi:10.1371/journal.pone.0143233)
Supplement: S2 File — (XLS) [file pone.0143233.s002.xls]

## Sheet: Sheet1
The volume, height, and area measurement of the upper airway in treated patients
Patient number	Naso-V		Naso-H		Naso-Mean		Velo-V		Velo-H		Velo-Min		Velo-Mean		Hypo-V		Hypo-H		Hypo-Min		Hypo-Mean		Total-V		Total-H		Total-Mean
	T0	T1	T0	T1	T0	T1	T0	T1	T0	T1	T0	T1	T0	T1	T0	T1	T0	T1	T0	T1	T0	T1	T0	T1	T0	T1	T0	T1
1	5750.1	5358.1	14.9	15.2	385.9	352.4	8018.7	8329.5	25.7	24.8	123.7	183.35	312	335.9	4642.9	4151.4	24.5	25.7	152	141.15	189.5	162.1	17139.8	17536.8	64.5	66.25	265.7	264.5
2	3935.3	4226.5	11	10.5	357.8	397.3	11503.4	11285.8	22.5	21.6	333.3	351.5	511.3	525.3	7975.1	8155.3	28.9	30.5	189	123.3	276	266.8	23014.5	23231.7	62.6	63.45	367.6	365.1
3	6755.5	5866	15.7	14.7	430.3	399	12406.2	12963.1	27.5	28.4	283	271.7	451.1	456.4	11576	10765.5	31.5	30.5	294.6	261.8	367.5	353	30467.9	29227.4	75	74.2	406.2	393.9
5	5294.3	5179.95	13	14.05	407.3	368.1	7145.2	7856.45	28.6	26.45	146.7	161.85	249.8	297	4597.4	4902.05	24.5	25.3	152.8	164.45	187.6	193.9	15860.9	17655.8	65.4	66.25	242.5	266.5
6	5808	6250.1	13	14.15	446.8	441.7	11765.9	12863	27.9	26.2	215.9	250.85	421.7	490.4	8603.5	9012.9	32.7	33.8	185.2	198.7	263.1	242.8	25001.7	27762.7	75	77.5	333.4	357.3
9	4648.7	5575.1	13.3	16.4	349.5	306.8	7104.3	9043.8	27.7	28.65	134.5	151.75	256.5	316.1	5629.2	5365.55	30.2	27.2	136.7	160.3	186.4	197.3	16170.3	19736	70.5	74.95	229.4	263.4
10	6363.8	6869	13.1	14.7	485.8	467.3	13871.1	16684.1	24	26.3	366.8	381.6	578	634.4	9431.5	8627.5	40.3	37.5	100.6	136.7	234	230.1	29064.3	32828.4	77.4	79.1	375.5	415
13	5152.5	5723.1	13.7	14.1	376.1	404.8	7112.4	8778.1	24.6	26.2	136.8	179.15	289.1	335.1	5198	8503	29.8	35.4	136.7	174	174.4	231.6	17176.2	22686.8	79.5	77.85	216.1	291.4
15	4725.9	5095.5	13	14.5	363	351.4	10761.4	7630.3	22.85	23.7	356.4	233	470.8	322	13638.1	5946.1	31.7	29.7	362	153.4	400.7	200.2	29059	18449.4	75.75	70.5	384.6	261.7
16	2844	2247.95	15.3	11.35	213.8	197.3	6699.9	4779	29.2	28.6	63.7	80.25	214.7	166.9	4525.3	7214.5	32.7	29.25	88.3	121.8	138.4	246.5	13893.1	14055.8	77.7	80	178.8	175.7
17	5932.9	5219.6	13.7	12.4	433.1	420.9	8222.8	9293.1	21.4	22	220.5	313.9	384.2	422.4	13159.6	16305.5	42.8	44.5	198.3	295.1	307.5	366.4	27040.8	30500.6	78	78.7	346.7	387.6
18	3848.3	3881.1	11.4	12.2	303.7	318.1	16738.2	8051.3	28.4	26.2	482.5	159.7	588.4	307.3	18274.5	7498.2	35	33.4	451.75	171.1	525.8	224.5	37523.2	19270.6	73.1	73	514.2	264
19	4452.9	4782.2	12.8	13.75	266.6	347.6	6941.2	8229.7	27.5	26.85	108.45	151.8	252.2	306.7	6065	7187.5	38.2	38.3	122.05	139.45	158.8	187.7	16217.1	19984.2	78.5	79.4	206.5	251.7
20	6836.05	6834.2	18.3	16.85	419.3	404.6	11179	8011.2	24.9	25.9	254.6	166.05	380.8	308.9	9523.75	8985.2	30.6	34.1	260.85	187.2	310.1	263.5	27143.6	23590.5	76.55	76.7	354.6	307.4
21	5409.2	5535.35	16.7	14.25	323.9	388.9	6487.5	8578.7	23.5	22.4	176.3	237.7	276.1	381.7	5150.1	6979.05	24.3	30.05	175.4	189.65	211.9	230.9	16771.2	20731	68.8	66.65	243.8	310.3
22	7079.1	8516.95	21.5	21.45	329.3	395.6	13392.1	16708.2	26.9	28.6	326.2	467	415.9	587	12573.8	22589.5	38.8	41.5	286	438.7	324.1	523	32699.7	47287.4	92.6	93.65	353.1	505.2
23	7089.7	7877.6	15.7	17	451.6	462.8	15207.3	18850.9	25.5	26	563.5	638.6	596.4	724.2	22760.7	23796.5	37	34.65	471.3	555.1	615.2	686	44768.2	49858.8	80	77.75	559.6	640.5
24	6091.6	7103.8	14.25	16.3	410.8	435.8	7596.9	6535.6	23.35	20.9	208.25	226.7	318.7	312.7	8550.5	9474.3	32.95	33	207.35	244.3	258.6	287.1	21692	22831.4	75.9	71.2	287.6	320.7
The sagittal airway dimensions of the treated patients
Patient number	PNS-R		PNS-UPW		SPP-SPPW		U-MPW		PAS		V-LPW
	T0	T1	T0	T1	T0	T1	T0	T1	T0	T1	T0	T1
1	19.1	20.05	20.5	21.2	13.5	11.65	10.5	7.65	11.9	6.65	10.9	9
2	17.6	19.05	20.5	22.3	21.2	17.5	13.5	13.1	12.1	9.4	13.1	12.4
3	26.7	23.7	25.7	23.7	13.4	10.6	12.3	9.7	12	10.2	12.7	12.3
5	23.4	24.7	26.3	27.5	10.9	11.05	10.6	9.65	13.1	9.35	13.1	11.1
6	19.3	20.2	23.1	22.7	12.4	11.75	6.5	6.35	6.4	4.25	15.1	15.85
9	20.3	21.45	23.3	24	11.6	12.1	7.3	8.15	10.1	8.95	13.2	12.2
10	27	27.9	26.5	26.8	14.9	15.5	11.7	11.3	9.2	8.7	14.9	14.2
13	23.5	24.8	27.3	28.15	10.1	11.45	9.5	9.8	8.3	7.6	13	12.75
15	18.5	17.4	25.2	23.6	14.3	12.6	13.95	11	13.8	9.2	18.05	13
16	18.7	17.15	18.7	18.65	8.3	6	5	6.65	9.6	9.5	14.9	15.45
17	22.4	23.8	31.8	32.6	11.3	10.2	14.3	13	10	10.1	17.2	16.8
18	19.95	20.4	25.9	22.6	18.1	11.3	16.25	9.3	14.95	6.5	19.9	15.9
19	20.6	22.15	20.9	21.25	10	10	8.2	7.75	9.45	8	16.1	16.45
20	23.6	22.3	24.75	23.95	9.55	8.05	8.6	6.4	10.95	10.15	16	16.3
21	21.1	21.65	22.9	24	14.7	14.65	12.4	12.05	13.4	13	16.1	15.7
22	24.2	25.5	22.2	23.35	13.8	12	14.2	14.25	10.4	10.3	15.1	15.3
23	25.5	25.45	26.9	27.5	15.5	13	18.5	18.4	19.7	20.25	20.7	19.1
24	21.65	22.9	24.65	26	10.95	10.6	10.05	9.6	10.8	11.7	14.9	14.3
The area, A-P diameter, and lateral diameter of the airway cross sections passing through the sagittal parameters in the treated patients
	A: area		AP: A-P diameter		L: lateral diameter		R: ratio=AP/L
Patient number	PNS-R								PNS-UPW								SPP-SPPW								U-MPW								PAS								V-LPW
	A0	A1	AP0	AP1	L0	L1	R0	R1	A0	A1	AP0	AP1	L0	L1	R0	R1	A0	A1	AP0	AP1	L0	L1	R0	R1	A0	A1	AP0	AP1	L0	L1	R0	R1	A0	A1	AP0	AP1	L0	L1	R0	R1	A0	A1	AP0	AP1	L0	L1	R0	R1
1	485.8	489.4	21.7	22.6	29.7	27.7	0.7306	0.8159	620	752.3	24.9	28.9	31.4	35.3	0.793	0.8187	330.5	313.9	16.7	14.1	28.4	33.4	0.588	0.4222	183.8	223.6	11.2	10.4	26.9	27.9	0.4164	0.3728	179.8	220.6	10.1	10	28.4	31.9	0.3556	0.3135	192.6	213.7	8.6	8.3	30.9	33.4	0.2783	0.2485
2	391.6	384.6	25	18.1	20.7	26.4	1.2077	0.6856	674.8	649.7	28.2	25.8	32.3	32.5	0.8731	0.7938	462.8	450.7	17.2	17.1	37	37.1	0.4649	0.4609	312.8	352.2	13.8	13.9	29.7	30.4	0.4646	0.4572	274.3	214.5	12.5	9.9	28.9	28.6	0.4325	0.3462	226.4	197.2	10.3	7.3	33.1	32.3	0.3112	0.226
3	615.2	622.3	25.5	27.1	30.9	28	0.8252	0.9679	692.2	809	25.2	27.7	34.1	34.7	0.739	0.7983	510.3	477.3	15.5	12.4	45.5	46.8	0.3407	0.265	314.9	326.1	10.9	10.7	43.1	39.3	0.2529	0.2723	367.5	397.2	13.4	12.7	32.2	39.6	0.4161	0.3207	417.7	340	13.9	12.7	40.1	40.8	0.3466	0.3113
5	375.9	428.3	19.2	17.2	19.7	22	0.9746	0.7818	493.7	519.2	20.1	17.2	28.4	28.8	0.7077	0.5972	214.2	266.5	11.1	10	22.3	24.1	0.4978	0.4149	207.7	164.2	15	10.8	19.8	21.8	0.7576	0.4954	218.6	221.9	11.5	11.4	26.8	26.9	0.4291	0.4238	253.9	204.6	13.1	11.3	28	30	0.4679	0.3767
6	358.9	373.9	20.6	25.5	22.7	22.1	0.9075	1.1538	628.9	752.6	28.9	23.5	31.7	39.9	0.9117	0.589	372.6	445.4	13.8	12.6	35.8	42.3	0.3855	0.2979	252	193.9	12.4	6.7	27.5	35.2	0.4509	0.1903	244.4	159.6	9.4	6.2	37.7	36.6	0.2493	0.1694	221.9	213.9	8.4	6	33.7	34.9	0.2493	0.1719
9	367.4	430.6	18.5	23.4	24.5	29	0.7551	0.8069	432.8	508.1	21.7	20.4	21.7	32.8	1	0.622	238.7	297	11.1	9.7	26.1	34.4	0.4253	0.282	140.6	170.9	10.3	9.6	21.3	25.2	0.4836	0.381	195.6	177	11	8.6	26.1	27.8	0.4215	0.3094	218.4	190.3	10.5	9.9	31.2	31.8	0.3365	0.3113
10	649.5	712.4	27.4	25.2	26.7	29.6	1.0262	0.8514	692.3	685.3	26.8	28	34.7	35.4	0.7723	0.791	497	549.8	15.7	14.1	37.9	41.8	0.4142	0.3373	302	301	11.3	10.4	35.5	35.9	0.3183	0.2897	230.6	239.5	9.9	8.3	29	32.6	0.3414	0.2546	186.6	206.8	7.4	6.7	34.7	36.3	0.2133	0.1846
13	462.7	510	21	22	24.5	27.1	0.8571	0.8118	586.2	712.7	23.9	24.8	32.5	32.5	0.7354	0.7631	230.1	260.6	11.1	10.8	27.1	29.3	0.4096	0.3686	152.9	174.1	10.2	9.9	19.1	23.2	0.534	0.4267	159.3	224.9	10.5	8.3	17.8	28.4	0.5899	0.2923	164.1	173.4	9.9	7	30.6	33.1	0.3235	0.2115
15	407	387.7	18.8	18.9	25.5	25.9	0.7373	0.7297	524.6	525.6	22.6	22.9	29.6	31.8	0.7635	0.7201	401.8	327.9	14.1	11.3	38.9	37.9	0.3625	0.2982	363.3	280.1	13.4	9.2	35	33.3	0.3829	0.2763	410.1	309.1	14	7.3	34.4	29.6	0.407	0.2466	383.1	328.5	15.3	7.7	33.4	34.1	0.4581	0.2258
16	362.9	385.5	16.6	15.6	31.5	32.2	0.527	0.4845	413.7	395.2	17.2	16.9	31.5	29	0.546	0.5828	224.9	138.3	10.2	7.3	29.9	28.6	0.3411	0.2552	91.1	131	8.3	6.7	14.6	19.8	0.5685	0.3384	91.6	172.3	7.3	7.1	15.6	21.2	0.4679	0.3349	195.2	223.9	9.6	6.7	30.9	31.2	0.3107	0.2147
17	475.3	509.8	25.8	23.8	27.4	28	0.9416	0.85	828.8	807.8	31.8	31.5	31.2	30.9	1.0192	1.0194	242.6	369.3	12.1	11	35.7	37.8	0.3389	0.291	200.6	275.5	10.3	9.5	29.1	33.9	0.354	0.2802	325.9	322.8	13.7	11.9	33.4	33.9	0.4102	0.351	374	439.5	17.3	16.1	34.8	37.7	0.4971	0.4271
18	403.6	383.9	19.8	19	25	24.8	0.792	0.7661	633.7	527.2	23.3	21.7	35.1	35	0.6638	0.62	540.4	287.9	17.2	9.1	39.2	33.9	0.4388	0.2684	370.4	171.3	13.6	6.8	35.7	31.8	0.381	0.2138	388.4	188.6	14	7.3	34.5	31.2	0.4058	0.234	427.3	342.9	15.8	12.5	35.1	36.7	0.4501	0.3406
19	479.1	507.4	20.1	19.1	27.7	27.4	0.7256	0.6971	523.3	540.9	20.1	22.3	29.9	32.8	0.6722	0.6799	270.5	305.5	11	10.5	27.7	37.9	0.3971	0.277	128.7	271.5	8.3	7	21.3	34.4	0.3897	0.2035	176.5	206.1	9.6	7.6	19.7	29.7	0.4873	0.2559	232	237.7	13.1	12.4	29.6	33.4	0.4426	0.3713
20	542.9	554.6	25.8	25.5	28	28.1	0.9214	0.9075	756.6	712.1	26.1	25.8	34.7	35.7	0.7522	0.7227	401.5	400.2	14.6	8	38.3	39	0.3812	0.2051	262.5	211	9.6	5.7	33.9	30.6	0.2832	0.1863	267.5	267.2	13.4	7.4	27.8	35.3	0.482	0.2096	269.4	248.5	13.8	12.8	34.1	38.3	0.4047	0.3342
21	493.1	511.2	23.6	22	24.8	25.5	0.9516	0.8627	602.4	650.9	23.2	23.3	28	29.9	0.8286	0.7793	304.2	392.8	16.3	13.7	28	33.8	0.5821	0.4053	200.6	297	14.3	13.7	16.2	27.1	0.8827	0.5055	243.2	276.5	13.7	12.7	22.9	24.8	0.5983	0.5121	218.5	233	13.1	12.4	22.9	24.5	0.5721	0.5061
22	633.6	630	24.5	24.8	30.6	32.1	0.8007	0.7726	628.5	589.9	19.1	22.3	32.2	38.2	0.5932	0.5838	432.1	429.1	14.7	10.7	36.3	48	0.405	0.2229	326	567.7	12.5	15.9	29.4	46.5	0.4252	0.3419	298.3	559.7	11.3	15	38.7	47.8	0.292	0.3138	433.1	466.3	14.9	12.8	44	48.6	0.3386	0.2634
23	526.7	549.7	23.4	20	28.4	31.9	0.8239	0.627	749.6	752.2	27.7	24.9	34.1	37	0.8123	0.673	564.9	553	17.2	15.3	37.6	41.7	0.4574	0.3669	601.5	548.8	19.7	15	38.6	39.8	0.5104	0.3769	717.3	657.9	21.7	19.1	36.9	39.7	0.5881	0.4811	506.8	562.4	17.9	15.6	37.6	41.9	0.4761	0.3723
24	611.7	643.5	24.8	24.2	30.6	29.7	0.8105	0.8148	730.9	725.5	27.1	26.4	31.8	29.9	0.8522	0.8829	344.7	313	13.4	11.8	31.2	36.3	0.4295	0.3251	215.6	257.6	9.2	9.1	24.8	25.8	0.371	0.3527	206.1	254.8	9.9	8.7	24.9	25.5	0.3976	0.3412	339.6	321.9	18	9.9	34.1	34.2	0.5279	0.2895
